# Supplementary material for: Carnosine Synthase (TsATPGD) Alleviates Lipid Peroxidation Under Transcriptional Control by an Nfe2-like Gene in Tridacna Squamosa
Source: Antioxidants (Basel). 2024 Nov 4;13(11):1351. doi: 10.3390/antiox13111351 (PMC11591149; doi:10.3390/antiox13111351)
Supplement: Supplementary file 1 [file antioxidants-13-01351-s001.zip]

Archive with 1 entries (1 files):
- antioxidants-3202248-supplementary.pdf
